# Supplementary material for: MicroRNAs 106b and 222 Improve Hyperglycemia in a Mouse Model of Insulin-Deficient Diabetes via Pancreatic β-Cell Proliferation
Source: eBioMedicine. 2016 Dec 7;15:163–72. doi: 10.1016/j.ebiom.2016.12.002 (PMC5233820; doi:10.1016/j.ebiom.2016.12.002)
Supplement: Supplementary Table 1 — miRNome analysis of serum exosomal miRNA expression in BMT mice versus control mice (without irradiation and infusion of bone marrow cells) The fold change of microRNA expression in the BMT mice are indicated in columns labeled expression levels A higher number indicates upregulation in the BMT mice and a lower number indicates downregulation. [file mmc1.xlsx]

## Sheet: Sheet1
Supplementary Table S1. miRNome analysis of serum exosomal miRNA expression in BMT mice versus control mice (without irradiation and infusion of bone marrow cells)
The fold change of microRNA expression in the BMT mice are indicated in columns labeled expression levels
A higher number indicates upregulation in the BMT mice and a lower number indicates downregulation.
microRNA	Expression levels
mmu-let-7a	Undetermined
mmu-let-7b	2.09257
mmu-let-7c	0.0544111
mmu-let-7d	Undetermined
mmu-let-7e	6.11302
mmu-let-7f	Undetermined
mmu-let-7g	0.662753
mmu-let-7i	3.89398
mmu-miR-1	Undetermined
mmu-miR-1-2-as	Undetermined
mmu-miR-7a	Undetermined
mmu-miR-7b	Undetermined
mmu-miR-9	Undetermined
mmu-miR-10a	0.865147
mmu-miR-10b	2.21674
mmu-miR-15a	3.65432
mmu-miR-15b	1.85422
mmu-miR-16	2.19822
mmu-miR-17	1.7278
mmu-miR-18a	2.00968
mmu-miR-18b	Undetermined
mmu-miR-19a	4.38277
mmu-miR-19b	1.12225
mmu-miR-20a	1.32323
mmu-miR-20b	1.2303
mmu-miR-21	1.01101
mmu-miR-22	0.480078
mmu-miR-23a	1.41618
mmu-miR-23b	0.991449
mmu-miR-24	1.01164
mmu-miR-25	2.70161
mmu-miR-26a	1.4518
mmu-miR-26b	Undetermined
mmu-miR-27a	1.81065
mmu-miR-27b	0.662486
mmu-miR-28	0.310711
mmu-miR-29a	0.505877
mmu-miR-29b	Undetermined
mmu-miR-29c	0.295907
mmu-miR-30a	2.9073
mmu-miR-30b	2.70312
mmu-miR-30c	0.74823
mmu-miR-30d	1.33362
mmu-miR-30e	1.16105
mmu-miR-31	Undetermined
mmu-miR-32	Undetermined
mmu-miR-33	Undetermined
mmu-miR-34a	0.661197
mmu-miR-34b-3p	Undetermined
mmu-miR-34b-5p	6.65076
mmu-miR-34c	Undetermined
mmu-miR-92a	1.22331
mmu-miR-92b	Undetermined
mmu-miR-93	0.667655
mmu-miR-96	Undetermined
mmu-miR-98	Undetermined
mmu-miR-99a	Undetermined
mmu-miR-99b	Undetermined
mmu-miR-100	Undetermined
mmu-miR-101a	Undetermined
mmu-miR-101b	2.9319
mmu-miR-103	Undetermined
mmu-miR-105	Undetermined
mmu-miR-106a	2.46432
mmu-miR-106b-5p	7.85419
mmu-miR-107	0.042635
mmu-miR-122	26.7702
mmu-miR-124	Undetermined
mmu-miR-125a-3p	Undetermined
mmu-miR-125a-5p	3.40563
mmu-miR-125b-3p	Undetermined
mmu-miR-125b-5p	1.53219
mmu-miR-126-3p	1.3854
mmu-miR-126-5p	0.785908
mmu-miR-127	Undetermined
mmu-miR-128	Undetermined
mmu-miR-129-3p	Undetermined
mmu-miR-129-5p	Undetermined
mmu-miR-130a	Undetermined
mmu-miR-130b	0.779913
mmu-miR-132	0.550879
mmu-miR-133a	9.46669
mmu-miR-133b	25.5679
mmu-miR-134	Undetermined
mmu-miR-135a	0.420423
mmu-miR-135b	0.665115
mmu-miR-136	Undetermined
mmu-miR-137	Undetermined
mmu-miR-138	Undetermined
mmu-miR-139-3p	Undetermined
mmu-miR-139-5p	0.0441786
mmu-miR-140	1.53829
mmu-miR-141	Undetermined
mmu-miR-142-3p	9.28748
mmu-miR-142-5p	Undetermined
mmu-miR-143	Undetermined
mmu-miR-144	Undetermined
mmu-miR-145	1.19397
mmu-miR-146a	Undetermined
mmu-miR-146b	Undetermined
mmu-miR-147	Undetermined
mmu-miR-148a	1.09985
mmu-miR-148b	1.21979
mmu-miR-149	Undetermined
mmu-miR-150	0.244277
mmu-miR-151-3p	0.210902
mmu-miR-151-5p	4.39488
mmu-miR-152	0.421704
mmu-miR-153	Undetermined
mmu-miR-154	Undetermined
mmu-miR-155	Undetermined
mmu-miR-181a	0.471894
mmu-miR-181b	Undetermined
mmu-miR-181c	0.281824
mmu-miR-181d	Undetermined
mmu-miR-182	Undetermined
mmu-miR-183	Undetermined
mmu-miR-184	Undetermined
mmu-miR-185	0.958583
mmu-miR-186	0.644552
mmu-miR-187	Undetermined
mmu-miR-188-3p	Undetermined
mmu-miR-188-5p	Undetermined
mmu-miR-190	Undetermined
mmu-miR-190b	Undetermined
mmu-miR-191	2.85236
mmu-miR-192	8.00512
mmu-miR-193	Undetermined
mmu-miR-193b	Undetermined
mmu-miR-194	3.81717
mmu-miR-195	1.41127
mmu-miR-196a	Undetermined
mmu-miR-196b	Undetermined
mmu-miR-197	Undetermined
mmu-miR-199a-3p	0.901283
mmu-miR-199a-5p	Undetermined
mmu-miR-199b	Undetermined
mmu-miR-200a	Undetermined
mmu-miR-200b	1.15301
mmu-miR-200c	0.0402736
mmu-miR-201	Undetermined
mmu-miR-202-3p	Undetermined
mmu-miR-202-5p	Undetermined
mmu-miR-203	Undetermined
mmu-miR-204	0.649463
mmu-miR-205	Undetermined
mmu-miR-206	Undetermined
mmu-miR-207	Undetermined
mmu-miR-208a	Undetermined
mmu-miR-208b	Undetermined
mmu-miR-210	Undetermined
mmu-miR-211	0.702352
mmu-miR-212	0.540289
mmu-miR-214	0.0669723
mmu-miR-215	1.22544
mmu-miR-216a	Undetermined
mmu-miR-216b	Undetermined
mmu-miR-217	Undetermined
mmu-miR-218	Undetermined
mmu-miR-219	7.92995
mmu-miR-220	Undetermined
mmu-miR-221	2.09557
mmu-miR-222-3p	4.44695
mmu-miR-223	0.14976
mmu-miR-224	Undetermined
mmu-miR-290-3p	Undetermined
mmu-miR-290-5p	Undetermined
mmu-miR-291a-3p	Undetermined
mmu-miR-291a-5p	Undetermined
mmu-miR-291b-3p	Undetermined
mmu-miR-291b-5p	Undetermined
mmu-miR-292-3p	Undetermined
mmu-miR-292-5p	Undetermined
mmu-miR-293	Undetermined
mmu-miR-294	Undetermined
mmu-miR-295	Undetermined
mmu-miR-296-3p	Undetermined
mmu-miR-296-5p	Undetermined
mmu-miR-297a	Undetermined
mmu-miR-297b-3p	Undetermined
mmu-miR-297b-5p	Undetermined
mmu-miR-297c	Undetermined
mmu-miR-298	Undetermined
mmu-miR-299	Undetermined
mmu-miR-300	Undetermined
mmu-miR-301a	1.3815
mmu-miR-301b	1.42686
mmu-miR-302a	Undetermined
mmu-miR-302b	Undetermined
mmu-miR-302c	Undetermined
mmu-miR-302d	Undetermined
mmu-miR-320	12.9276
mmu-miR-322	0.736288
mmu-miR-323-3p	Undetermined
mmu-miR-323-5p	3.92058
mmu-miR-324-3p	Undetermined
mmu-miR-324-5p	0.5188
mmu-miR-325	Undetermined
mmu-miR-326	Undetermined
mmu-miR-327	Undetermined
mmu-miR-328	Undetermined
mmu-miR-329	Undetermined
mmu-miR-330	Undetermined
mmu-miR-331-3p	Undetermined
mmu-miR-331-5p	Undetermined
mmu-miR-335-3p	Undetermined
mmu-miR-335-5p	Undetermined
mmu-miR-337-3p	Undetermined
mmu-miR-337-5p	Undetermined
mmu-miR-338-3p	Undetermined
mmu-miR-338-5p	Undetermined
mmu-miR-339-3p	Undetermined
mmu-miR-339-5p	Undetermined
mmu-miR-340-3p	Undetermined
mmu-miR-340-5p	Undetermined
mmu-miR-341	0.432531
mmu-miR-342-3p	0.78543
mmu-miR-342-5p	Undetermined
mmu-miR-343	Undetermined
mmu-miR-344	Undetermined
mmu-miR-345-3p	Undetermined
mmu-miR-345-5p	Undetermined
mmu-miR-346	Undetermined
mmu-miR-350	0.278111
mmu-miR-351	Undetermined
mmu-miR-361	0.492565
mmu-miR-362-3p	Undetermined
mmu-miR-362-5p	Undetermined
mmu-miR-363	Undetermined
mmu-miR-365	Undetermined
mmu-miR-367	Undetermined
mmu-miR-369-3p	Undetermined
mmu-miR-369-5p	Undetermined
mmu-miR-370	2.12795
mmu-miR-374	Undetermined
mmu-miR-375	0.091314
mmu-miR-376a	Undetermined
mmu-miR-376b	Undetermined
mmu-miR-376c	Undetermined
mmu-miR-377	Undetermined
mmu-miR-378	Undetermined
mmu-miR-379	Undetermined
mmu-miR-380-3p	Undetermined
mmu-miR-380-5p	Undetermined
mmu-miR-381	Undetermined
mmu-miR-382	0.495358
mmu-miR-383	Undetermined
mmu-miR-384-3p	Undetermined
mmu-miR-384-5p	Undetermined
mmu-miR-409-3p	0.291816
mmu-miR-409-5p	Undetermined
mmu-miR-410	Undetermined
mmu-miR-411	Undetermined
mmu-miR-412	Undetermined
mmu-miR-421	0.518255
mmu-miR-423-3p	Undetermined
mmu-miR-423-5p	Undetermined
mmu-miR-425	Undetermined
mmu-miR-429	Undetermined
mmu-miR-431	Undetermined
mmu-miR-433	Undetermined
mmu-miR-434-3p	3.89541
mmu-miR-434-5p	Undetermined
mmu-miR-448	Undetermined
mmu-miR-449a	Undetermined
mmu-miR-449b	Undetermined
mmu-miR-449c	Undetermined
mmu-miR-450a-3p	Undetermined
mmu-miR-450a-5p	Undetermined
mmu-miR-450b-3p	Undetermined
mmu-miR-450b-5p	Undetermined
mmu-miR-451	2.52272
mmu-miR-452	Undetermined
mmu-miR-453	Undetermined
mmu-miR-455	Undetermined
mmu-miR-463	Undetermined
mmu-miR-464	Undetermined
mmu-miR-465a-3p	Undetermined
mmu-miR-465a-5p	Undetermined
mmu-miR-465b-3p	Undetermined
mmu-miR-465b-5p	Undetermined
mmu-miR-465c-3p	Undetermined
mmu-miR-465c-5p	Undetermined
mmu-miR-466a-3p	Undetermined
mmu-miR-466a-5p	Undetermined
mmu-miR-466b-3-3p	Undetermined
mmu-miR-466b-3p	Undetermined
mmu-miR-466b-5p	Undetermined
mmu-miR-466c-3p	Undetermined
mmu-miR-466c-5p	Undetermined
mmu-miR-466d-3p	Undetermined
mmu-miR-466d-5p	Undetermined
mmu-miR-466e-3p	Undetermined
mmu-miR-466e-5p	Undetermined
mmu-miR-466f	4.80336
mmu-miR-466f-3p	Undetermined
mmu-miR-466f-5p	Undetermined
mmu-miR-466g	Undetermined
mmu-miR-466h	Undetermined
mmu-miR-466i	0.198876
mmu-miR-466j	Undetermined
mmu-miR-466k	Undetermined
mmu-miR-466l	Undetermined
mmu-miR-467a	0.51088
mmu-miR-467b	Undetermined
mmu-miR-467c	Undetermined
mmu-miR-467d	Undetermined
mmu-miR-467e	Undetermined
mmu-miR-467f	Undetermined
mmu-miR-467g	Undetermined
mmu-miR-467h	Undetermined
mmu-miR-468	Undetermined
mmu-miR-469	Undetermined
mmu-miR-470	0.616522
mmu-miR-471	Undetermined
mmu-miR-483	Undetermined
mmu-miR-484	1.95639
mmu-miR-485	Undetermined
mmu-miR-486	3.05201
mmu-miR-487b	Undetermined
mmu-miR-488	Undetermined
mmu-miR-489	Undetermined
mmu-miR-490	Undetermined
mmu-miR-491	Undetermined
mmu-miR-493	3.15356
mmu-miR-494	4.43222
mmu-miR-495	Undetermined
mmu-miR-496	Undetermined
mmu-miR-497	4.74454
mmu-miR-499	Undetermined
mmu-miR-500	Undetermined
mmu-miR-501-3p	Undetermined
mmu-miR-501-5p	Undetermined
mmu-miR-503	Undetermined
mmu-miR-504	Undetermined
mmu-miR-505	Undetermined
mmu-miR-509-3p	Undetermined
mmu-miR-509-5p	Undetermined
mmu-miR-511	Undetermined
mmu-miR-532-3p	Undetermined
mmu-miR-532-5p	Undetermined
mmu-miR-539	Undetermined
mmu-miR-540-3p	Undetermined
mmu-miR-540-5p	Undetermined
mmu-miR-541	Undetermined
mmu-miR-542-3p	Undetermined
mmu-miR-542-5p	Undetermined
mmu-miR-543	Undetermined
mmu-miR-544	Undetermined
mmu-miR-546	0.0659775
mmu-miR-547	0.551447
mmu-miR-551b	Undetermined
mmu-miR-568	Undetermined
mmu-miR-574-3p	1.09655
mmu-miR-574-5p	4.17946
mmu-miR-582-3p	Undetermined
mmu-miR-582-5p	Undetermined
mmu-miR-590-3p	Undetermined
mmu-miR-590-5p	Undetermined
mmu-miR-592	Undetermined
mmu-miR-598	Undetermined
mmu-miR-615-3p	Undetermined
mmu-miR-615-5p	Undetermined
mmu-miR-652	0.323612
mmu-miR-653	Undetermined
mmu-miR-654-3p	Undetermined
mmu-miR-654-5p	Undetermined
mmu-miR-665	8.19446
mmu-miR-666-3p	Undetermined
mmu-miR-666-5p	Undetermined
mmu-miR-667	Undetermined
mmu-miR-668	Undetermined
mmu-miR-669a	Undetermined
mmu-miR-669b	Undetermined
mmu-miR-669c	1.68732
mmu-miR-669d	Undetermined
mmu-miR-669e	Undetermined
mmu-miR-669f	Undetermined
mmu-miR-669g	Undetermined
mmu-miR-669h-3p	Undetermined
mmu-miR-669h-5p	Undetermined
mmu-miR-669i	Undetermined
mmu-miR-669j	Undetermined
mmu-miR-669k	Undetermined
mmu-miR-669l	Undetermined
mmu-miR-669m	Undetermined
mmu-miR-669n	Undetermined
mmu-miR-669o	Undetermined
mmu-miR-670	Undetermined
mmu-miR-671-3p	Undetermined
mmu-miR-671-5p	Undetermined
mmu-miR-672	Undetermined
mmu-miR-673-3p	Undetermined
mmu-miR-673-5p	Undetermined
mmu-miR-674	Undetermined
mmu-miR-675-3p	Undetermined
mmu-miR-675-5p	Undetermined
mmu-miR-676	Undetermined
mmu-miR-677	Undetermined
mmu-miR-678	Undetermined
mmu-miR-679	Undetermined
mmu-miR-680	Undetermined
mmu-miR-681	0.534622
mmu-miR-682	Undetermined
mmu-miR-683	Undetermined
mmu-miR-684	Undetermined
mmu-miR-685	10.1319
mmu-miR-686	Undetermined
mmu-miR-687	Undetermined
mmu-miR-688	Undetermined
mmu-miR-689	Undetermined
mmu-miR-690	1.62086
mmu-miR-691	1.24619
mmu-miR-692	Undetermined
mmu-miR-693-3p	Undetermined
mmu-miR-693-5p	Undetermined
mmu-miR-694	Undetermined
mmu-miR-695	Undetermined
mmu-miR-696	Undetermined
mmu-miR-697	Undetermined
mmu-miR-698	Undetermined
mmu-miR-700	Undetermined
mmu-miR-701	Undetermined
mmu-miR-702	Undetermined
mmu-miR-703	Undetermined
mmu-miR-704	Undetermined
mmu-miR-705	2.81502
mmu-miR-706	0.670792
mmu-miR-707	Undetermined
mmu-miR-708	1.99475
mmu-miR-709	0.845179
mmu-miR-710	Undetermined
mmu-miR-711	Undetermined
mmu-miR-712	Undetermined
mmu-miR-713	Undetermined
mmu-miR-714	0.953429
mmu-miR-715	Undetermined
mmu-miR-717	Undetermined
mmu-miR-718	1.05264
mmu-miR-719	Undetermined
mmu-miR-720	2.53574
mmu-miR-721	Undetermined
mmu-miR-741	Undetermined
mmu-miR-742	Undetermined
mmu-miR-743a	Undetermined
mmu-miR-743b-3p	Undetermined
mmu-miR-743b-5p	Undetermined
mmu-miR-744	1.73147
mmu-miR-758	Undetermined
mmu-miR-759	Undetermined
mmu-miR-760	Undetermined
mmu-miR-761	0.934702
mmu-miR-762	Undetermined
mmu-miR-763	0.437402
mmu-miR-764-3p	Undetermined
mmu-miR-764-5p	Undetermined
mmu-miR-770-3p	9.76605
mmu-miR-770-5p	Undetermined
mmu-miR-802	Undetermined
mmu-miR-804	3.92131
mmu-miR-805	Undetermined
mmu-miR-871	Undetermined
mmu-miR-872	1.58411
mmu-miR-873	Undetermined
mmu-miR-874	Undetermined
mmu-miR-875-3p	Undetermined
mmu-miR-875-5p	Undetermined
mmu-miR-876-3p	Undetermined
mmu-miR-876-5p	Undetermined
mmu-miR-877	Undetermined
mmu-miR-878-3p	Undetermined
mmu-miR-878-5p	Undetermined
mmu-miR-879	Undetermined
mmu-miR-880	Undetermined
mmu-miR-881	Undetermined
mmu-miR-882	Undetermined
mmu-miR-883a-3p	Undetermined
mmu-miR-883a-5p	Undetermined
mmu-miR-883b-3p	Undetermined
mmu-miR-883b-5p	Undetermined
mmu-miR-1186	Undetermined
mmu-miR-1187	Undetermined
mmu-miR-1188	1.74373
mmu-miR-1190	0.977027
mmu-miR-1191	Undetermined
mmu-miR-1192	Undetermined
mmu-miR-1193	Undetermined
mmu-miR-1194	Undetermined
mmu-miR-1195	2.75585
mmu-miR-1196	Undetermined
mmu-miR-1197	Undetermined
mmu-miR-1198	8.66272
mmu-miR-1199	0.550997
mmu-miR-1224	3.4583
mmu-miR-1274a	7.37747
mmu-miR-1306	1.64762
mmu-miR-1839-3p	1.86663
mmu-miR-1839-5p	Undetermined
mmu-miR-1892	Undetermined
mmu-miR-1893	0.787102
mmu-miR-1894-3p	Undetermined
mmu-miR-1894-5p	Undetermined
mmu-miR-1895	1.79068
mmu-miR-1896	0.327288
mmu-miR-1897-3p	Undetermined
mmu-miR-1897-5p	1.16851
mmu-miR-1898	Undetermined
mmu-miR-1899	Undetermined
mmu-miR-1900	Undetermined
mmu-miR-1901	1.2527
mmu-miR-1902	Undetermined
mmu-miR-1903	Undetermined
mmu-miR-1904	Undetermined
mmu-miR-1905	Undetermined
mmu-miR-1906	Undetermined
mmu-miR-1907	Undetermined
mmu-miR-1927	Undetermined
mmu-miR-1928	Undetermined
mmu-miR-1929	Undetermined
mmu-miR-1930	Undetermined
mmu-miR-1931	Undetermined
mmu-miR-1932	0.469321
mmu-miR-1933-3p	Undetermined
mmu-miR-1933-5p	Undetermined
mmu-miR-1934	Undetermined
mmu-miR-1935	Undetermined
mmu-miR-1936	Undetermined
mmu-miR-1937a	3.84981
mmu-miR-1937b	3.28723
mmu-miR-1937c	6.33286
mmu-miR-1938	1.47656
mmu-miR-1939	Undetermined
mmu-miR-1940	Undetermined
mmu-miR-1941-3p	Undetermined
mmu-miR-1941-5p	Undetermined
mmu-miR-1942	Undetermined
mmu-miR-1943	Undetermined
mmu-miR-1944	Undetermined
mmu-miR-1945	Undetermined
mmu-miR-1946a	Undetermined
mmu-miR-1946b	Undetermined
mmu-miR-1947	Undetermined
mmu-miR-1948	Undetermined
mmu-miR-1949	Undetermined
mmu-miR-1950	Undetermined
mmu-miR-1951	Undetermined
mmu-miR-1952	Undetermined
mmu-miR-1953	Undetermined
mmu-miR-1954	Undetermined
mmu-miR-1955	Undetermined
mmu-miR-1956	0.560415
mmu-miR-1957	1.251
mmu-miR-1958	Undetermined
mmu-miR-1959	Undetermined
mmu-miR-1960	Undetermined
mmu-miR-1961	Undetermined
mmu-miR-1962	Undetermined
mmu-miR-1963	Undetermined
mmu-miR-1964	Undetermined
mmu-miR-1965	1.10325
mmu-miR-1966	0.877464
mmu-miR-1967	Undetermined
mmu-miR-1968	Undetermined
mmu-miR-1969	Undetermined
mmu-miR-1970	Undetermined
mmu-miR-1971	1.6988
mmu-miR-1981	Undetermined
mmu-miR-1982.1	Undetermined
mmu-miR-1983	Undetermined
mmu-let-7a*	Undetermined
mmu-let-7b*	Undetermined
mmu-let-7c-1*	Undetermined
mmu-let-7c-2*	Undetermined
mmu-let-7d*	Undetermined
mmu-let-7f*	Undetermined
mmu-let-7g*	Undetermined
mmu-let-7i*	Undetermined
mmu-miR-7a*	Undetermined
mmu-miR-9*	Undetermined
mmu-miR-10a*	Undetermined
mmu-miR-10b*	Undetermined
mmu-miR-15a*	Undetermined
mmu-miR-15b*	1.19043
mmu-miR-16*	0.950952
mmu-miR-17*	5.33992
mmu-miR-18a*	Undetermined
mmu-miR-19a*	Undetermined
mmu-miR-20a*	Undetermined
mmu-miR-20b*	Undetermined
mmu-miR-21*	8.1259
mmu-miR-22*	2.23797
mmu-miR-24-1*	Undetermined
mmu-miR-24-2*	Undetermined
mmu-miR-26b*	Undetermined
mmu-miR-27a*	Undetermined
mmu-miR-27b*	Undetermined
mmu-miR-28*	Undetermined
mmu-miR-29a*	Undetermined
mmu-miR-29b*	Undetermined
mmu-miR-29c*	Undetermined
mmu-miR-30a*	Undetermined
mmu-miR-30b*	0.2596
mmu-miR-30c-1*	Undetermined
mmu-miR-30c-2*	Undetermined
mmu-miR-30e*	Undetermined
mmu-miR-31*	Undetermined
mmu-miR-33*	Undetermined
mmu-miR-34c*	4.97073
mmu-miR-92a*	Undetermined
mmu-miR-93*	0.459363
mmu-miR-99b*	Undetermined
mmu-miR-101a*	Undetermined
mmu-miR-106b*	Undetermined
mmu-miR-124*	Undetermined
mmu-miR-125b*	Undetermined
mmu-miR-127*	Undetermined
mmu-miR-130b*	Undetermined
mmu-miR-133a*	Undetermined
mmu-miR-135a*	Undetermined
mmu-miR-136*	Undetermined
mmu-miR-138*	Undetermined
mmu-miR-140*	1.55093
mmu-miR-141*	Undetermined
mmu-miR-145*	Undetermined
mmu-miR-146b*	Undetermined
mmu-miR-148a*	Undetermined
mmu-miR-150*	0.809743
mmu-miR-154*	Undetermined
mmu-miR-181a-1*	Undetermined
mmu-miR-181a-2*	Undetermined
mmu-miR-183*	Undetermined
mmu-miR-186*	Undetermined
mmu-miR-191*	Undetermined
mmu-miR-193*	Undetermined
mmu-miR-196a*	Undetermined
mmu-miR-199b*	Undetermined
mmu-miR-200a*	Undetermined
mmu-miR-200b*	Undetermined
mmu-miR-200c*	Undetermined
mmu-miR-203*	Undetermined
mmu-miR-214*	Undetermined
mmu-miR-218-1*	Undetermined
mmu-miR-218-2*	Undetermined
mmu-miR-293*	Undetermined
mmu-miR-294*	Undetermined
mmu-miR-295*	Undetermined
mmu-miR-297a*	Undetermined
mmu-miR-297c*	Undetermined
mmu-miR-299*	Undetermined
mmu-miR-300*	Undetermined
mmu-miR-302a*	Undetermined
mmu-miR-302b*	Undetermined
mmu-miR-302c*	0.753558
mmu-miR-322*	0.469135
mmu-miR-325*	Undetermined
mmu-miR-330*	0.405301
mmu-miR-374*	Undetermined
mmu-miR-376a*	1.63679
mmu-miR-376b*	Undetermined
mmu-miR-376c*	Undetermined
mmu-miR-378*	1.08886
mmu-miR-382*	Undetermined
mmu-miR-411*	Undetermined
mmu-miR-425*	0.40398
mmu-miR-431*	1.07674
mmu-miR-433*	Undetermined
mmu-miR-455*	Undetermined
mmu-miR-463*	Undetermined
mmu-miR-467a*	Undetermined
mmu-miR-467b*	Undetermined
mmu-miR-467d*	Undetermined
mmu-miR-467e*	Undetermined
mmu-miR-470*	Undetermined
mmu-miR-483*	Undetermined
mmu-miR-485*	Undetermined
mmu-miR-488*	Undetermined
mmu-miR-503*	Undetermined
mmu-miR-674*	Undetermined
mmu-miR-676*	Undetermined
mmu-miR-708*	Undetermined
mmu-miR-712*	Undetermined
mmu-miR-742*	Undetermined
mmu-miR-744*	Undetermined
mmu-miR-872*	Undetermined
mmu-miR-877*	0.363123
mmu-miR-879*	1.29837
mmu-miR-881*	Undetermined
mmu-miR-1982*	3.27831
mmu-miR-2132	1.44629
mmu-miR-2133	2.91492
mmu-miR-2134	1.42299
mmu-miR-2135	0.985616
mmu-miR-2136	7.27509
mmu-miR-2137	1.76116
mmu-miR-2138	1.42158
mmu-miR-2139	Undetermined
mmu-miR-2140	2.56337
mmu-miR-2141	2.67214
mmu-miR-2142	5.86775
mmu-miR-2143	Undetermined
mmu-miR-2144	2.60504
mmu-miR-2145	7.25952
mmu-miR-2146	0.786918
mmu-miR-2182	1.02293
mmu-miR-2183	Undetermined
mmu-miR-432	Undetermined
mmu-miR-599	Undetermined
mmu-miR-767	Undetermined
mmu-miR-664	Undetermined
