# Supplementary material for: MicroRNAs 106b and 222 Improve Hyperglycemia in a Mouse Model of Insulin-Deficient Diabetes via Pancreatic β-Cell Proliferation
Source: eBioMedicine. 2016 Dec 7;15:163–72. doi: 10.1016/j.ebiom.2016.12.002 (PMC5233820; doi:10.1016/j.ebiom.2016.12.002)
Supplement: Supplementary Table 2 — Fold change of the upregulated and downregulated miRNAs in the miRNome analysis. The fold change of microRNA expression in the BMT mice are Indicated in columns labeled expression levels. A higher number indicates upregulation in the BMT mice and a lower number indicates downregulation. Listed are the miRNAs that expression changed > 3-fold in the miRNome analysis. [file mmc2.xlsx]

## Sheet: Sheet1
Supplementary Table. 2 Fold change of the upregulated and downregulated miRNAs in the miRNome analysis.
The fold change of microRNA expression in the BMT mice are Indicated in columns labeled expression levels.
A higher number indicates upregulation in the BMT mice and a lower number indicates downregulation.
Listed are the miRNAs that expression changed > 3-fold in the miRNome analysis.
microRNAs upregulated 3-fold in the miRNome			microRNAs downregulated 3-fold in the miRNome
microRNA	Expression levels		microRNA	Expression levels
mmu-let-7e	6.11302		mmu-let-7c	0.0544111
mmu-let-7i	3.89398		mmu-miR-28	0.310711
mmu-miR-15a	3.65432		mmu-miR-29c	0.295907
mmu-miR-19a	4.38277		mmu-miR-107	0.042635
mmu-miR-34b-5p	6.65076		mmu-miR-139-5p	0.0441786
mmu-miR-106b-5p	7.85419		mmu-miR-150	0.244277
mmu-miR-122	26.7702		mmu-miR-151-3p	0.210902
mmu-miR-125a-5p	3.40563		mmu-miR-181c	0.281824
mmu-miR-133a	9.46669		mmu-miR-200c	0.0402736
mmu-miR-133b	25.5679		mmu-miR-214	0.0669723
mmu-miR-142-3p	9.28748		mmu-miR-223	0.14976
mmu-miR-151-5p	4.39488		mmu-miR-350	0.278111
mmu-miR-192	8.00512		mmu-miR-375	0.091314
mmu-miR-194	3.81717		mmu-miR-409-3p	0.291816
mmu-miR-219	7.92995		mmu-miR-466i	0.198876
mmu-miR-222-3p	4.44695		mmu-miR-546	0.0659775
mmu-miR-320	12.9276		mmu-miR-652	0.323612
mmu-miR-323-5p	3.92058		mmu-miR-1896	0.327288
mmu-miR-434-3p	3.89541		mmu-miR-30b*	0.2596
mmu-miR-466f	4.80336
mmu-miR-486	3.05201
mmu-miR-493	3.15356
mmu-miR-494	4.43222
mmu-miR-497	4.74454
mmu-miR-574-5p	4.17946
mmu-miR-665	8.19446
mmu-miR-685	10.1319
mmu-miR-770-3p	9.76605
mmu-miR-804	3.92131
mmu-miR-1198	8.66272
mmu-miR-1224	3.4583
mmu-miR-1274a	7.37747
mmu-miR-1937a	3.84981
mmu-miR-1937b	3.28723
mmu-miR-1937c	6.33286
mmu-miR-17*	5.33992
mmu-miR-21*	8.1259
mmu-miR-34c*	4.97073
mmu-miR-1982*	3.27831
mmu-miR-2136	7.27509
mmu-miR-2142	5.86775
mmu-miR-2145	7.25952
